# Supplementary material for: Large-scale gene expression profiling data of bone marrow stromal cells from osteoarthritic donors
Source: Data Brief. 2016 Jun 14;8:545–8. doi: 10.1016/j.dib.2016.06.007 (PMC4961785; doi:10.1016/j.dib.2016.06.007)
Supplement: Supplementary file 1 — Supplementary material [file mmc1.zip]

Archive with 9 entries (9 files):
- coi_disclosure_Bretschneider.pdf
- coi_disclosure_CL.pdf
- coi_disclosure_CodyBuenger.pdf
- coi_disclosure_CV.pdf
- coi_disclosure_Gnther.pdf
- coi_disclosure_jacobi.pdf
- coi_disclosure_Rauh.pdf
- coi_disclosure_Schildberg.pdf
- coi_disclosure_stiehler.pdf
